# Supplementary material for: From Photoluminescence Optimization to Green LED Fabrication: The Role of Molar Precursor Ratio in Carbon Dots
Source: Materials (Basel). 2026 Feb 11;19(4):687. doi: 10.3390/ma19040687 (PMC12942580; doi:10.3390/ma19040687)
Supplement: Supplementary file 1 [file materials-19-00687-s001.zip]

Archive with 1 entries (1 files):
- materials-4100750-supplementary.pdf
